# Supplementary material for: Local emergence in Amazonia of Plasmodium falciparum k13 C580Y mutants associated with in vitro artemisinin resistance
Source: eLife. 2020 May 12;9:e51015. doi: 10.7554/eLife.51015 (PMC7217694; doi:10.7554/eLife.51015)
Supplement: Source code 3. [file elife-51015-code3.txt]

CHROM	POS	REF	ALT	FILTER	EFFECT	CODON	CODON_POS	CALLS_Guinea	MISSING_Guinea	PERCENT_CALLED_Guinea	REF_COUNT_Guinea	ALT_COUNT_Guinea	CALLS_Ghana	MISSING_Ghana	PERCENT_CALLED_Ghana	REF_COUNT_Ghana	ALT_COUNT_Ghana	CALLS_DR_of_the_Congo	MISSING_DR_of_the_Congo	PERCENT_CALLED_DR_of_the_Congo	REF_COUNT_DR_of_the_Congo	ALT_COUNT_DR_of_the_Congo	CALLS_Malawi	MISSING_Malawi	PERCENT_CALLED_Malawi	REF_COUNT_Malawi	ALT_COUNT_Malawi	CALLS_Cambodia	MISSING_Cambodia	PERCENT_CALLED_Cambodia	REF_COUNT_Cambodia	ALT_COUNT_Cambodia	CALLS_Thailand	MISSING_Thailand	PERCENT_CALLED_Thailand	REF_COUNT_Thailand	ALT_COUNT_Thailand	CALLS_Guyana	MISSING_Guyana	PERCENT_CALLED_Guyana	REF_COUNT_Guyana	ALT_COUNT_Guyana
Pf3D7_14_v3	1571068	G	A	PASS	missense_variant	atG/atA	3	44	6	0.88	43	1	18	3	0.857142857142857	18	0	50	0	1	50	0	43	7	0.86	43	0	48	2	0.96	48	0	45	3	0.9375	45	0	25	15	0.625	25	0
Pf3D7_14_v3	1571083	A	G	PASS	synonymous_variant	gaA/gaG	3	44	6	0.88	44	0	18	3	0.857142857142857	18	0	50	0	1	50	0	43	7	0.86	41	2	48	2	0.96	48	0	45	3	0.9375	45	0	25	15	0.625	25	0
Pf3D7_14_v3	1571183	T	C	PASS	missense_variant	Ttt/Ctt	1	44	6	0.88	44	0	18	3	0.857142857142857	18	0	50	0	1	49	1	43	7	0.86	43	0	48	2	0.96	48	0	45	3	0.9375	45	0	26	14	0.65	26	0
Pf3D7_14_v3	1571203	G	A	PASS	missense_variant	atG/atA	3	44	6	0.88	44	0	18	3	0.857142857142857	18	0	50	0	1	50	0	43	7	0.86	42	1	48	2	0.96	48	0	45	3	0.9375	45	0	27	13	0.675	27	0
Pf3D7_14_v3	1571227	G	C	PASS	missense_variant	atG/atC	3	44	6	0.88	44	0	18	3	0.857142857142857	18	0	50	0	1	50	0	43	7	0.86	43	0	48	2	0.96	46	2	45	3	0.9375	45	0	27	13	0.675	27	0
Pf3D7_14_v3	1571303	G	A	PASS	missense_variant	Gac/Aac	1	44	6	0.88	44	0	18	3	0.857142857142857	18	0	50	0	1	49	1	43	7	0.86	43	0	48	2	0.96	48	0	45	3	0.9375	45	0	27	13	0.675	27	0
Pf3D7_14_v3	1571313	C	T	PASS	missense_variant	gCa/gTa	2	44	6	0.88	44	0	18	3	0.857142857142857	18	0	50	0	1	50	0	43	7	0.86	42	1	48	2	0.96	48	0	45	3	0.9375	45	0	27	13	0.675	27	0
Pf3D7_14_v3	1571362	C	T	PASS	synonymous_variant	gaC/gaT	3	44	6	0.88	44	0	18	3	0.857142857142857	18	0	50	0	1	50	0	43	7	0.86	42	1	48	2	0.96	48	0	45	3	0.9375	45	0	27	13	0.675	27	0
Pf3D7_14_v3	1571363	A	G	PASS	missense_variant	Agg/Ggg	1	44	6	0.88	44	0	18	3	0.857142857142857	18	0	50	0	1	50	0	43	7	0.86	43	0	48	2	0.96	47	1	45	3	0.9375	42	3	27	13	0.675	27	0
Pf3D7_14_v3	1571385	A	T	PASS	missense_variant	gAa/gTa	2	44	6	0.88	44	0	18	3	0.857142857142857	18	0	50	0	1	47	3	43	7	0.86	43	0	48	2	0.96	48	0	45	3	0.9375	45	0	26	14	0.65	26	0
Pf3D7_14_v3	1571400	T	C	PASS	missense_variant	gTa/gCa	2	44	6	0.88	44	0	18	3	0.857142857142857	18	0	50	0	1	50	0	43	7	0.86	42	1	48	2	0.96	48	0	45	3	0.9375	45	0	27	13	0.675	27	0
Pf3D7_14_v3	1571424	A	G	PASS	missense_variant	tAt/tGt	2	44	6	0.88	44	0	18	3	0.857142857142857	17	1	50	0	1	50	0	43	7	0.86	43	0	48	2	0.96	48	0	45	3	0.9375	45	0	27	13	0.675	27	0
Pf3D7_14_v3	1571450	C	T	PASS	missense_variant	Cca/Tca	1	44	6	0.88	43	1	18	3	0.857142857142857	18	0	50	0	1	50	0	43	7	0.86	43	0	48	2	0.96	48	0	45	3	0.9375	45	0	28	12	0.7	28	0
Pf3D7_14_v3	1571462	C	G	PASS	missense_variant	Cgc/Ggc	1	44	6	0.88	44	0	18	3	0.857142857142857	18	0	50	0	1	50	0	43	7	0.86	42	1	48	2	0.96	48	0	45	3	0.9375	45	0	28	12	0.7	28	0
Pf3D7_14_v3	1571497	G	C	PASS	synonymous_variant	gcG/gcC	3	44	6	0.88	44	0	18	3	0.857142857142857	17	1	50	0	1	49	1	43	7	0.86	42	1	48	2	0.96	48	0	45	3	0.9375	45	0	28	12	0.7	28	0
Pf3D7_14_v3	1571556	C	T	PASS	missense_variant	gCc/gTc	2	44	6	0.88	44	0	18	3	0.857142857142857	18	0	50	0	1	49	1	43	7	0.86	43	0	48	2	0.96	48	0	45	3	0.9375	45	0	27	13	0.675	27	0
Pf3D7_14_v3	1571710	A	G	PASS	synonymous_variant	ttA/ttG	3	44	6	0.88	44	0	18	3	0.857142857142857	18	0	50	0	1	50	0	43	7	0.86	42	1	48	2	0.96	48	0	45	3	0.9375	45	0	27	13	0.675	27	0
Pf3D7_14_v3	1572674	A	G	PASS	missense_variant+splice_region_variant	aAt/aGt	2	44	6	0.88	44	0	18	3	0.857142857142857	18	0	50	0	1	50	0	43	7	0.86	42	1	48	2	0.96	48	0	45	3	0.9375	45	0	24	16	0.6	24	0
Pf3D7_14_v3	1572864	G	A	PASS	synonymous_variant	acG/acA	3	44	6	0.88	44	0	18	3	0.857142857142857	18	0	50	0	1	50	0	43	7	0.86	42	1	48	2	0.96	48	0	45	3	0.9375	45	0	24	16	0.6	20	4
Pf3D7_14_v3	1572868	G	A	PASS	missense_variant	Gta/Ata	1	44	6	0.88	44	0	18	3	0.857142857142857	18	0	50	0	1	49	1	43	7	0.86	43	0	48	2	0.96	48	0	45	3	0.9375	45	0	25	15	0.625	25	0
Pf3D7_14_v3	1573287	C	T	PASS	synonymous_variant	acC/acT	3	44	6	0.88	44	0	18	3	0.857142857142857	18	0	50	0	1	49	1	43	7	0.86	42	1	48	2	0.96	48	0	45	3	0.9375	45	0	20	20	0.5	20	0
Pf3D7_14_v3	1573805	A	C	PASS	missense_variant	Aca/Cca	1	44	6	0.88	44	0	18	3	0.857142857142857	18	0	50	0	1	50	0	43	7	0.86	42	1	48	2	0.96	48	0	45	3	0.9375	45	0	22	18	0.55	22	0
Pf3D7_14_v3	1573876	A	G	PASS	synonymous_variant	ttA/ttG	3	44	6	0.88	42	2	18	3	0.857142857142857	18	0	50	0	1	50	0	43	7	0.86	43	0	48	2	0.96	48	0	45	3	0.9375	45	0	25	15	0.625	25	0
Pf3D7_14_v3	1573885	T	G	PASS	synonymous_variant	acT/acG	3	44	6	0.88	43	1	18	3	0.857142857142857	18	0	50	0	1	50	0	43	7	0.86	43	0	48	2	0.96	48	0	45	3	0.9375	45	0	25	15	0.625	25	0
Pf3D7_14_v3	1573989	T	C	PASS	missense_variant	tTt/tCt	2	44	6	0.88	44	0	18	3	0.857142857142857	18	0	50	0	1	49	1	43	7	0.86	43	0	48	2	0.96	48	0	45	3	0.9375	45	0	23	17	0.575	23	0
